# Supplementary material for: Pre-Germination Treatments at Operational Scale for Six Tree Species from the Sclerophyll Forest of Central Chile
Source: Plants (Basel). 2022 Feb 24;11(5):608. doi: 10.3390/plants11050608 (PMC8912697; doi:10.3390/plants11050608)
Supplement: Supplementary file 1 [file plants-11-00608-s001.zip]

Archive with 1 entries (1 files):
- plants-1599021-supplementary.pdf
